# Supplementary material for: Viral and Immunologic Factors Associated with Fatal Outcome of Patients with Severe Fever with Thrombocytopenia Syndrome in Korea
Source: Viruses. 2021 Nov 23;13(12):2351. doi: 10.3390/v13122351 (PMC8703577; doi:10.3390/v13122351)
Supplement: Supplementary file 1 [file viruses-13-02351-s001.zip]

Archive with 1 entries (1 files):
- viruses-1449524-supplementary.pdf
